# Supplementary material for: Impaired upper respiratory tract barrier function during postnatal development predisposes to invasive pneumococcal disease
Source: PLoS Pathog. 2024 May 8;20(5):e1012111. doi: 10.1371/journal.ppat.1012111 (PMC11078396; doi:10.1371/journal.ppat.1012111)
Supplement: S1 Data — (XLSX) [file ppat.1012111.s006.xlsx]

## Sheet: Fig 1A
		Figure 1a: Survival			1=dpi animal found dead
					0=alive at end of experiment
		Time dpi	Infant D10 6A infection n=26	Adult 6A infection n=14
		4		1
		14		0
		14		0
		14		0
		14		0
		14		0
		14		0
		2	1
		2	1
		2	1
		4	1
		14	0
		14	0
		14	0
		14	0
		4	1
		4	1
		4	1
		6	1
		8	1
		14	0
		14	0
		14	0
		4	1
		4	1
		4	1
		4	1
		4	1
		4	1
		5	1
		14	0
		14	0
		14	0
		14		0
		14		0
		14		0
		14		0
		14		0
		14		0
		14		0

## Sheet: Fig 1B
	Figure 1b: Blood CFUs
		2 dpi		3 dpi
		Infant - Blood CFUs n=6	Adult - Blood CFUs n=5	Infant - Blood CFUs n=11	Adult - Blood CFUs n=6
		100	466667	200000000	100
		100	100	100	100
		100	100	9.33333e+06	100
		100	100	100	100
		100	100	100	100
		100		2.66667e+06	100
				4100000
				6350000
				Values used for (3) mice found dead on graph; were excluded from statistical analysis
				200000000
				200000000
				200000000

## Sheet: Fig 1C
	Figure 1c: Spleen CFUs
		2 dpi		3 dpi
		Infant - Blood CFUs n=6	Adult - Blood CFUs n=5	Infant - Blood CFUs n=11	Adult - Blood CFUs n=6
		100	53333.3	7.33333e+06	100
		100	100	100	100
		100	100	163333	100
		100	100	100	100
		100	100	100	100
		100		4.68909e+06	100
				1.15668e+07
				5.27473e+07
				3.93333e+06
				2.21169e+08
				16190.5

## Sheet: Fig 1D
	Figure 1d: Nasal lavage CFUs
		2 dpi		3 dpi
		Infant - Blood CFUs n=6	Adult - Blood CFUs n=5	Infant - Blood CFUs n=11	Adult - Blood CFUs n=6
		390000	41333.3	120000	200000
		220000	11666.7	276667	296667
		146667	73333.3	350000	153333
		140000	2566.7	256667	173333
		133333	6666.7	220000	136667
		340000		210000	46666.7
				3.76667e+06
				353333
				193333
				360000
				220000

## Sheet: Fig 2A
	Figure 2a: Blood CFUs
		1 dpi
		Infant 6A IP n=13	Adult 6A IP n=8
		1.33333e+08	23000000
		111000000	55000000
		3.86667e+07	6.96667e+07
		6.13333e+07	50000000
		3.33333e+07	333333
		8.33333e+07	2.33333e+06
		9000000	10000000
		4.06667e+08	2700000
		150000000
		1.83333e+08
		8.33333e+07
		Values used for infant mice found dead (red crosses); values were excluded from statistical analysis
		4.06667e+08
		4.06667e+08

## Sheet: Fig 2B
	Figure 2b: Blood CFUs
		1 dpi
		Spn T6A CpsEPhe297Ile n=6	Spn T6A IP n=3
		333	140000000
		333	1500000000
		333	1580000000
		333
		333
		333

## Sheet: Fig 2C
	Figure 2c: Survival			1=dpi animal found dead
				0=alive at end of experiment
		Survival
	Time dpi	Spn T6A n=14	Spn T6A CpsEPhe297Ile n=10
	3	1
	5	1
	6	1
	14	0
	14	0
	5	1
	6	1
	14	0
	14	0
	14	0
	14	0
	14	0
	14	0
	14	0
	14		0
	14		0
	14		0
	14		0
	14		0
	14		0
	14		0
	14		0
	14		0
	14		0

## Sheet: Fig 2D
	Figure 2d: Survival			1=dpi animal found dead
				0=alive at end of experiment
		Survival
	Time (d) pi	Infant PBS + 6A	Infant CoVF + 6A	Adult PBS + 6A	Adult CoVF + 6A
	3	1
	3	1
	4	1
	4	1
	4	1
	4	1
	5	1
	8	0
	3		1
	3		1
	3		1
	3		1
	4		1
	7		1
	8		0
	8		0
	8			0
	8			0
	8			0
	8			0
	8				0
	8				0
	8				0
	8				0
	8				0
	4	1
	8	0
	8	0
	8	0
	8	0
	4		1
	4		1
	4		1
	5		1
	7		1
	8		0
	8		0
	4	1
	4	1
	4	1
	4	1
	5	1
	5	1
	8	1
	8	0
	3		1
	3		1
	3		1
	3		1
	3		1
	4		1
	8		0
	8		0

## Sheet: Fig 3A
	Figure 3a: Survival			1=dpi animal found dead
				0=alive at end of experiment
		Survival
	Time (d) pi	Infant Wt T4	Infant WT spn 6A	Adult Wt T4
	14	0
	14	0
	14	0
	14	0
	14	0
	2		1
	2		1
	2		1
	4		1
	14		0
	14		0
	14		0
	14		0
	4		1
	4		1
	4		1
	6		1
	8		1
	14		0
	14		0
	14		0
	4		1
	4		1
	4		1
	4		1
	4		1
	4		1
	5		1
	14		0
	14		0
	14		0
	14	0
	14	0
	14	0
	14	0
	14	0
	14	0
	14	0
	14			0
	14			0
	14			0
	14			0
	14			0
	14			0
	14			0
	14			0
	14			0
	14			0

## Sheet: Fig 3B
	Figure 3b: Blood CFUs
		Blood CFUs
		T4 1dpi IP	6A 1dpi IP
		100	3.33333e+08
		3.83333e+06	4.73333e+08
		133.3	370000000
		3.73333e+06	900000000
		100	5.33333e+07
		1800000	5.66667e+08
		3.53333e+06	1.06667e+09
		1200000

[truncated: 34 more sheets: Fig 3C, Fig 3D, Fig 4A, Fig 4B, Fig 4C, Fig 4D, Fig 4E, Fig 4F, Fig 4G, Fig 4H, Fig 4I, Fig 5A, Fig 5B, Fig 5C, Fig 5D, Fig 5E, Fig 6A, Fig 6B, Fig 6C, Fig 6D …]
