# Supplementary material for: Impaired upper respiratory tract barrier function during postnatal development predisposes to invasive pneumococcal disease
Source: PLoS Pathog. 2024 May 8;20(5):e1012111. doi: 10.1371/journal.ppat.1012111 (PMC11078396; doi:10.1371/journal.ppat.1012111)
Supplement: S2 Data — (XLSX) [file ppat.1012111.s007.xlsx]

## Sheet: S1A Fig
	SFigure 1a: Survival			1=dpi animal found dead
				0=alive at end of experiment
	Time (d) pi	1E5 Spn T6A	1E6 Spn T6A	1E7 Spn T6A
	21	0
	21	0
	21	0
	21	0
	21	0
	21	0
	21	0
	21	0
	21	0
	21	0
	21		0
	21		0
	21		0
	21		0
	21		0
	21		0
	21		0
	21		0
	21			0
	21			0
	21			0
	21			0
	21			0
	21			0
	21			0
	21			0
	21			0
	21			0

## Sheet: S2A Fig
	SFigure 2a: Spleen CFU/ml
		Spleen CFU/ml
		Infant 6A IP	Adult 6A IP
		3500000	9000000
		766667	2.16667e+06
		3.03333e+06	3.73333e+07
		3500000
		700000
		1900000
		1.33333e+07	2300000
		1200000	86666.7
		13000000	1.13333e+06
		9.33333e+06	1.36667e+06
		4.33333e+06	900000
		8.33333e+06
		1.33333e+07

## Sheet: S2C Fig
	SFigure 2c: Nasal lavage CFU/ml
		Nasal lavage CFU/ml
		Spn T6A	Spn T6A CpsEPhe297Ile
		123333	500
		66666	143333
		11111	5333.33
		2333	50000
		140000	13333.3
		13333	100000
		26666	11666.7
		17666.7	1000
		8000	33333.3
			43333.3

## Sheet: S3A Fig
	SFigure 3a: Nasal lavage CFU/ml
		Nasal lavage CFU/ml
		Spn T4 D3 pi	Spn 6A D3 pi
		76666.7	103333
		36666.7	113333
		123333	140000
		86666.7	106667
		273333	210000
		173333	176667
			206667
		153333
		73333.3	83333.3
		1600000	40000
		666667	76666.7
		173333	40000
		260000

## Sheet: S4A Fig
	SFigure 4a: Blood Neutrophil Numbers
		Blood PMNs x10^3/ul
		IgG IP + 6a	RB6 IP + 6A
		11.96	0.75
		5.84	0.45
		3.24	1.11
		2.95	0.48
		1.79	0.35
		2.67	0.93
		1.74
		1.32
		2.13	0.69
			0.56
			0.64
			0.66
			1.05
			0.96
			0.34
			0.82
			0.61

## Sheet: S4B Fig
	SFigure 4b:% Nasal tisue Neutrophil
		%CD11b+ Neutrophils nasal tissue
		IgG IP + 6a	RB6 IP + 6A
		14.8	12
		23.5	13.1
			12.4
		20.9
		18.6
			11.4
			10.7
			13.6
			10.9

## Sheet: S4C Fig
	SFigure 4c: Blood Monocyte Numbers
		Blood Monocytes x10^3/ul
		RB6 IP + 6A	igg ip + 6a
		0.87	15.1
		0.58	28.7
		1.27	11
		0.51	11
		0.39	12.3
		0.8
		12	13.8
		5.9	8
		11.1	8.1
		12	19.4
		5.6
		7.3
		7
		7.4
		22.2

## Sheet: S4D Fig
	SFigure 4d:% Nasal tisue Monocytes
		%CD11b+ Monocyte nasal tissue
		RB6 IP + 6A	igg ip + 6a
		6.83	13.2
		5.93	13.7
		9.22
			10.8
		9.96	7.31
		7.02
		8.59
		11.1

## Sheet: S5A Fig
Sfigure 5a: Histogram of Spn T6A library
Barcode	Number of Reads
AAAAAAC	96
AAAAAAG	76
AAAAAAT	1
AAAAACC	14
AAAAACG	2
AAAAACT	19
AAAACAA	16
AAAACAC	77
AAAACAT	1
AAAACCA	37
AAAACCC	258
AAAACCG	1
AAAACCT	107
AAAAGAA	58
AAAAGAC	14
AAAAGAG	102
AAAAGAT	74
AAAAGCC	1
AAAAGCG	1
AAAAGCT	172
AAAATAC	4
AAAATAG	4
AAAATAT	172
AAAATCA	64
AAAATCC	1
AAAATCG	1
AAAATCT	19
AAACAAA	89
AAACAAC	1
AAACAAG	9
AAACAAT	1
AAACCAA	1
AAACCAG	117
AAACCCC	291
AAACCCG	20
AAACCCT	15
AAACGAA	126
AAACGAC	3
AAACGAG	88
AAACGCC	17
AAACGCG	39
AAACGCT	48
AAACTAA	9
AAACTAC	92
AAACTAT	207
AAACTCA	5
AAACTCG	3
AAACTCT	1
AAAGAAG	108
AAAGAAT	1
AAAGACA	1
AAAGACC	3
AAAGACG	223
AAAGACT	17
AAAGCAA	3
AAAGCAC	108
AAAGCAG	3
AAAGCAT	419
AAAGCCA	1
AAAGCCC	5
AAAGCCG	1
AAAGCCT	34
AAAGGAA	42
AAAGGAC	28
AAAGGAG	109
AAAGGAT	2
AAAGGCA	2
AAAGGCC	205
AAAGGCT	59
AAAGTAC	73
AAAGTAG	5
AAAGTAT	219
AAAGTCC	3
AAAGTCG	456
AAAGTCT	2
AAATAAA	16
AAATAAC	1
AAATAAG	1
AAATAAT	9
AAATACA	1
AAATACC	39
AAATACG	152
AAATACT	38
AAATCAC	23
AAATCAT	2
AAATCCA	1
AAATGAA	4
AAATGAC	1
AAATGAG	34
AAATGAT	214
AAATGCA	9
AAATGCC	47
AAATGCG	15
AAATGCT	1
AAATTAG	1
AAATTAT	1
AAATTCC	1
AAATTCG	91
AAATTCT	372
AACAAAC	149
AACAAAG	3
AACAAAT	145
AACAACG	4
AACAACT	1
AACACAA	201
AACACAC	62
AACACAG	49
AACACAT	2
AACACCA	63
AACACCT	42
AACAGAA	3
AACAGAG	3
AACAGAT	175
AACAGCG	2
AACATAA	8
AACATAC	66
AACATAG	20
AACATAT	179
AACATCC	12
AACCAAA	266
AACCAAG	1
AACCACA	3
AACCACC	97
AACCACT	4
AACCCAG	1
AACCCCA	103
AACCCCC	2
AACCCCG	3
AACCCCT	47
AACCGAA	7
AACCGAC	247
AACCGAG	1
AACCGAT	1
AACCGCA	4
AACCTAA	4
AACCTAT	3
AACCTCC	46
AACCTCT	1
AACGAAC	2
AACGAAG	307
AACGAAT	2
AACGACA	6
AACGACC	1
AACGACT	3
AACGCAA	11
AACGCAC	45
AACGCAG	43
AACGCAT	21
AACGCCA	21
AACGGAA	60
AACGGAC	13
AACGGAT	117
AACGGCG	12
AACGTAC	13
AACGTAG	42
AACGTAT	54
AACGTCC	1
AACTAAC	172
AACTACA	204
AACTACC	113
AACTACG	3
AACTACT	91
AACTCAA	1
AACTCAG	275
AACTCCG	1
AACTCCT	23
AACTGAA	270
AACTGAC	130
AACTGAG	31
AACTGCC	66
AACTGCG	185
AACTGCT	32
AACTTAA	4
AACTTAC	1
AACTTAG	63
AACTTAT	484
AACTTCA	4
AACTTCC	171
AACTTCT	2
ACAAAAA	141
ACAAAAG	4
ACAAAAT	308
ACAAACA	46
ACAAACC	91
ACAAACT	2
ACAACAA	1502
ACAACAC	2
ACAACAG	1
ACAACCC	3
ACAACCG	26
ACAACCT	1
ACAAGAA	84
ACAAGAC	1
ACAAGAG	8
ACAAGAT	22
ACAAGCA	1
ACAAGCC	77
ACAAGCG	48
ACAAGCT	1
ACAATAA	140
ACAATAC	1
ACAATAG	2
ACAATAT	171
ACACAAA	1
ACACAAC	69
ACACAAG	1
ACACACA	295
ACACACC	71
ACACACG	3
ACACACT	89
ACACCAA	1193
ACACCAC	36
ACACCCA	7
ACACCCC	70
ACACCCT	44
ACACGAA	3
ACACGAC	1
ACACGAG	70
ACACGCA	2
ACACGCG	287
ACACGCT	242
ACACTAA	1
ACACTAG	20
ACACTAT	14
ACACTCA	219
ACACTCG	48
ACACTCT	6
ACAGAAA	206
ACAGAAC	51
ACAGAAG	64
ACAGAAT	249
ACAGACA	27
ACAGACC	4
ACAGACG	2
ACAGACT	2
ACAGCAA	1
ACAGCAC	2
ACAGCAG	232
ACAGCAT	152
ACAGGAA	48
ACAGGAC	1
ACAGGAG	49
ACAGGAT	352
ACAGGCA	49
ACAGGCC	468
ACAGGCG	106
ACAGGCT	4
ACAGTAA	4
ACAGTAC	36
ACAGTAG	22
ACAGTAT	389
ACAGTCA	11
ACAGTCC	87
ACAGTCG	57
ACAGTCT	3
ACATAAA	32
ACATAAC	6
ACATAAG	17
ACATAAT	2
ACATACA	2
ACATACC	11
ACATACG	81
ACATCAA	128
ACATCAC	184
ACATCAG	166
ACATCAT	1
ACATCCC	2
ACATCCG	46
ACATCCT	1
ACATGAA	274
ACATGAC	132
ACATGAG	16
ACATGAT	18
ACATGCC	40
ACATGCG	2
ACATGCT	42
ACATTAA	3
ACATTAC	1
ACATTAG	214
ACATTAT	71
ACATTCA	1
ACATTCC	1
ACATTCG	44
ACATTCT	2
ACCAAAA	2
ACCAAAG	74
ACCAAAT	2
ACCAACC	2
ACCAACT	84
ACCACAC	12
ACCACCG	8
ACCAGAA	103
ACCAGAT	1
ACCAGCA	8
ACCAGCC	1
ACCATAA	56
ACCATAC	2
ACCATAG	104
ACCATAT	1
ACCATCA	20
ACCATCC	290
ACCCAAA	6
ACCCAAC	28
ACCCAAG	1
ACCCAAT	48
ACCCACA	1
ACCCACG	274
ACCCCAC	15
ACCCCAG	1
ACCCCAT	170
ACCCCCC	40
ACCCGCA	7
ACCCGCG	25
ACCCGCT	2
ACCCTAA	1
ACCCTAC	36
ACCCTAT	14
ACCCTCC	1
ACCCTCT	25
ACCGAAA	164
ACCGAAG	160
ACCGAAT	261
ACCGACC	1
ACCGACG	97
ACCGACT	25
ACCGCAA	1
ACCGCAT	6
ACCGCCA	53
ACCGCCT	1
ACCGGAA	1
ACCGGAC	73
ACCGGAG	261
ACCGGAT	6
ACCGGCC	3
ACCGGCG	171
ACCGGCT	5
ACCGTAT	1
ACCGTCC	4
ACCGTCG	185
ACCGTCT	16
ACCTAAA	252
ACCTAAC	29
ACCTAAT	8
ACCTCAG	226
ACCTCCA	96
ACCTGAA	1
ACCTGAT	30
ACCTGCA	11
ACCTGCC	129
ACCTGCG	1
ACCTGCT	1
ACCTTAA	159
ACCTTAG	54
ACCTTAT	54
ACCTTCA	89
ACCTTCG	1
ACCTTCT	22
AGAAAAA	83
AGAAAAC	1
AGAAAAG	3
AGAAACA	36
AGAAACG	2
AGAAACT	44
AGAACAC	70
AGAACAG	154
AGAACCC	40
AGAACCG	1
AGAACCT	1
AGAAGAC	83
AGAAGAG	169
AGAAGAT	306
AGAAGCA	3
AGAAGCC	26
AGAAGCG	307
AGAAGCT	34
AGAATAA	16
AGAATAC	122
AGAATAG	17
AGAATAT	165
AGAATCA	3
AGAATCC	1
AGAATCG	19
AGAATCT	10
AGACAAA	132
AGACAAC	1
AGACACA	22
AGACACC	1
AGACACG	21
AGACACT	54
AGACCAA	216
AGACCAG	74
AGACCCC	1
AGACCCG	16
AGACGAA	1
AGACGAC	162
AGACGAT	167
AGACGCA	8
AGACGCG	16
AGACTAA	10
AGACTAC	80
AGACTAT	26
AGACTCA	1
AGACTCC	1
AGACTCG	35
AGACTCT	1
AGAGAAA	2
AGAGAAC	16
AGAGAAT	1
AGAGACA	1
AGAGACC	50
AGAGACG	12
AGAGACT	915
AGAGCAA	4
AGAGCAC	1
AGAGCAG	149
AGAGCAT	5
AGAGCCC	144
AGAGCCG	2
AGAGGAC	3
AGAGGAG	43
AGAGGAT	70
AGAGGCA	33
AGAGGCC	2
AGAGGCG	383
AGAGGCT	4
AGAGTAA	1
AGAGTAC	2
AGAGTAG	53
AGAGTAT	707
AGAGTCA	1
AGAGTCC	313
AGAGTCG	4
AGAGTCT	131
AGATAAA	62
AGATAAC	22
AGATAAG	286
AGATAAT	57
AGATACA	27
AGATACC	1
AGATACG	1
AGATACT	14
AGATCAA	23
AGATCAG	1
AGATCAT	533
AGATCCG	24
AGATGAA	4
AGATGAC	1
AGATGAG	6
AGATGAT	82
AGATGCA	26
AGATGCC	2
AGATGCG	101
AGATGCT	318
AGATTAA	263
AGATTAC	162
AGATTAG	7
AGATTAT	4
AGATTCA	10
AGATTCC	404
AGATTCG	2
AGATTCT	44
AGCAAAC	75
AGCAAAG	24
AGCAAAT	1
AGCAACA	9
AGCAACC	5
AGCAACG	26
AGCAACT	237
AGCACAC	9
AGCACAG	432
AGCACAT	15
AGCACCA	16
AGCACCC	9
AGCACCT	1
AGCAGAA	30
AGCAGAC	22
AGCAGAT	4
AGCAGCA	60
AGCAGCC	135
AGCAGCG	142
AGCATAA	41
AGCATAG	31
AGCATAT	83
AGCATCA	2
AGCATCT	56
AGCCAAA	3
AGCCAAC	9
AGCCACC	35
AGCCACG	94
AGCCACT	54
AGCCCCG	9
AGCCGAA	3
AGCCGAG	38
AGCCGCA	96
AGCCGCC	2
AGCCGCG	64
AGCCGCT	88
AGCCTAA	9
AGCCTAC	1
AGCCTAG	52
AGCCTAT	149
AGCCTCA	81
AGCCTCC	25
AGCCTCT	76
AGCGAAA	8
AGCGAAC	202
AGCGAAG	1
AGCGAAT	2
AGCGACA	1
AGCGACC	39
AGCGACT	1
AGCGCAA	1
AGCGCAC	89
AGCGCAT	2
AGCGCCC	17
AGCGCCG	35
AGCGCCT	15
AGCGGAA	2
AGCGGAC	57
AGCGGAG	2
AGCGGAT	69
AGCGGCA	176
AGCGGCC	62
AGCGGCG	14
AGCGGCT	57
AGCGTAA	16
AGCGTAC	2
AGCGTAG	32
AGCGTCA	124
AGCGTCC	487
AGCGTCG	2
AGCGTCT	29
AGCTAAA	1
AGCTAAG	1
AGCTAAT	1
AGCTACA	1
AGCTACC	2
AGCTACG	36
AGCTCAT	18
AGCTCCA	1
AGCTCCC	51
AGCTGAA	36
AGCTGAG	18
AGCTGAT	1
AGCTGCA	470
AGCTGCC	1
AGCTGCG	198
AGCTGCT	4
AGCTTAA	62
AGCTTAG	10
AGCTTAT	132
AGCTTCA	1
AGCTTCG	85
AGCTTCT	34
ATAAACC	19
ATAAACG	72
ATAAACT	6
ATAACAA	4
ATAACAC	3
ATAACAG	1
ATAACCA	134
ATAACCC	2
ATAACCT	83
ATAAGAA	144
ATAAGAC	8
ATAAGAG	104
ATAAGAT	3
ATAAGCA	186
ATAAGCC	11
ATAAGCG	29
ATAAGCT	1
ATAATAA	2
ATAATAC	65
ATAATAG	180
ATAATAT	10
ATAATCA	1
ATAATCG	14
ATAATCT	33
ATACAAA	1
ATACAAC	1
ATACAAG	141
ATACAAT	17
ATACACG	22
ATACACT	32
ATACCAA	1
ATACCAC	1
ATACCCA	50
ATACCCC	2
ATACCCT	2
ATACGAA	3
ATACGAC	103
ATACGAG	56
ATACGAT	72
ATACGCA	1
ATACGCC	17
ATACGCT	8
ATACTAA	1
ATACTAC	16
ATACTCA	2
ATACTCC	858
ATAGAAC	49
ATAGAAG	45
ATAGAAT	9
ATAGACA	2
ATAGACC	71
ATAGACG	76
ATAGACT	1
ATAGCAC	5
ATAGCAG	14
ATAGCCA	21
ATAGCCC	324
ATAGCCG	127
ATAGCCT	121
ATAGGAA	40
ATAGGAG	2
ATAGGAT	377
ATAGGCA	86
ATAGGCC	124
ATAGGCG	3
ATAGGCT	65
ATAGTAA	2
ATAGTAC	4
ATAGTAG	37
ATAGTAT	35
ATAGTCA	40
ATAGTCC	1
ATAGTCG	185
ATAGTCT	435
ATATAAA	388
ATATAAC	1
ATATAAG	26
ATATAAT	248
ATATACA	8
ATATACC	91
ATATACT	150
ATATCAA	27
ATATCAC	177
ATATCAG	120
ATATCAT	30
ATATCCC	1
ATATCCG	1
ATATCCT	481
ATATGAA	732
ATATGAC	45
ATATGAG	632
ATATGAT	43
ATATGCA	340
ATATGCC	43
ATATGCG	43
ATATGCT	38
ATATTAA	264
ATATTAC	72
ATATTAG	3
ATATTAT	23
ATATTCA	1
ATATTCC	150
ATATTCG	131
ATCAAAA	32
ATCAAAC	1
ATCAAAG	20
ATCAAAT	3
ATCAACC	1
ATCAACG	28
ATCAACT	1
ATCACAA	86
ATCACAC	1
ATCACAG	55
ATCACCA	1
ATCACCC	91
ATCACCG	32
ATCACCT	12
ATCAGAA	108
ATCAGAC	1
ATCAGAG	97
ATCAGAT	93
ATCAGCA	4
ATCAGCG	1
ATCAGCT	58
ATCATAA	1
ATCATAC	1
ATCATAG	115
ATCATAT	1
ATCATCC	1
ATCATCG	47
ATCCAAA	104
ATCCACT	225
ATCCCAA	26
ATCCCAC	10
ATCCCAG	11
ATCCCCA	2
ATCCCCC	1
ATCCCCT	2
ATCCGAA	104
ATCCGAC	1
ATCCGAG	1
ATCCGCA	6
ATCCGCG	1
ATCCTAA	1
ATCCTAC	105
ATCCTAT	1
ATCCTCA	2
ATCCTCG	3
ATCCTCT	1
ATCGAAG	4
ATCGACA	175
ATCGACC	139
ATCGACG	1
ATCGACT	1
ATCGCAA	57
ATCGCAC	179
ATCGCAG	71
ATCGCAT	7
ATCGCCA	1
ATCGCCG	1
ATCGCCT	1
ATCGGAA	19
ATCGGAC	141
ATCGGAG	108
ATCGGAT	7
ATCGGCA	25
ATCGGCC	37
ATCGGCG	4
ATCGGCT	61
ATCGTAA	1
ATCGTAC	27
ATCGTAG	1
ATCGTAT	42
ATCGTCA	2
ATCGTCG	148
ATCGTCT	1
ATCTAAA	51
ATCTAAG	2
ATCTAAT	18
ATCTACA	1
ATCTACC	15
ATCTACG	1
ATCTACT	1
ATCTCAG	21
ATCTCAT	238
ATCTCCA	22
ATCTCCG	9
ATCTCCT	29
ATCTGAC	1
ATCTGAG	743
ATCTGAT	3
ATCTGCC	6
ATCTGCG	58
ATCTGCT	22
ATCTTAA	4
ATCTTAG	4
ATCTTAT	87
ATCTTCA	85
ATCTTCC	78
ATCTTCG	393
ATCTTCT	7
CAAAAAC	109
CAAAAAG	2
CAAAAAT	97
CAAAACA	6
CAAAACC	101
CAAAACG	434
CAAAACT	118
CAAACAA	79
CAAACAC	29
CAAACAG	2
CAAACCC	102
CAAACCG	35
CAAACCT	52
CAAAGAA	229
CAAAGAG	68
CAAAGCA	1
CAAAGCT	5
CAAATAA	1
CAAATAT	1
CAAATCC	3
CAAATCG	2
CAAATCT	73
CAACAAA	4
CAACAAC	571
CAACAAG	129
CAACAAT	1
CAACACA	67
CAACACG	129
CAACACT	1
CAACCAC	1
CAACCAG	31
CAACCCC	2
CAACCCG	29
CAACCCT	16
CAACGAA	4
CAACGAC	241
CAACGAG	23
CAACGAT	188
CAACGCA	2
CAACGCG	90
CAACGCT	104
CAACTAA	1
CAACTAC	68
CAACTAG	11
CAACTAT	1
CAACTCA	83
CAACTCT	42
CAAGAAA	1
CAAGAAG	28
CAAGACA	111
CAAGACC	4
CAAGACG	606
CAAGACT	6
CAAGCAA	1
CAAGCAC	55
CAAGCAG	46
CAAGCAT	31
CAAGCCA	115
CAAGCCC	166
CAAGCCG	223
CAAGCCT	17
CAAGGAA	3
CAAGGAC	3
CAAGGAG	36
CAAGGAT	18
CAAGGCA	71
CAAGTAC	2
CAAGTAG	62
CAAGTAT	44
CAAGTCA	109
CAAGTCC	1
CAAGTCG	1
CAAGTCT	167
CAATAAA	55
CAATAAC	2
CAATAAG	14
CAATACA	30
CAATACG	17
CAATACT	1
CAATCAA	2
CAATCAC	153
CAATCAG	268
CAATCCC	1
CAATCCG	46
CAATCCT	104
CAATGAA	74
CAATGAC	211
CAATGAG	47
CAATGAT	4
CAATGCA	46
CAATGCG	5
CAATGCT	15
CAATTAA	310
CAATTAG	2
CAATTAT	126
CAATTCA	272
CAATTCG	16
CAATTCT	1
CACAAAA	59
CACAAAC	1
CACAAAT	61
CACAACA	6
CACAACC	110
CACAACT	1
CACACAA	1
CACACAC	2
CACACAG	28
CACACAT	281
CACACCC	11
CACACCG	6
CACACCT	24
CACAGAG	110
CACAGCG	20
CACATAA	65
CACATAC	155
CACATAG	2
CACATAT	104
CACATCA	1
CACATCT	85
CACCAAC	2
CACCAAG	129
CACCAAT	15
CACCACA	2
CACCACC	18
CACCACG	2
CACCCAA	18
CACCCAG	1
CACCCCC	1
CACCCCG	26
CACCGAG	1
CACCGAT	175
CACCGCA	45
CACCGCG	12
CACCTAG	21
CACCTAT	2
CACCTCA	16
CACGAAA	156
CACGAAC	2
CACGACA	97
CACGACC	124
CACGACG	56
CACGACT	2
CACGCAA	9
CACGCAT	1
CACGCCA	2
CACGCCT	66
CACGGAA	1
CACGGAC	1
CACGGAG	12
CACGGAT	4
CACGGCA	5
CACGGCC	1
CACGGCG	8
CACGGCT	24
CACGTAC	14
CACGTAG	47
CACGTAT	102
CACGTCG	2
CACGTCT	57
CACTAAT	28
CACTACA	1
CACTACC	4
CACTACG	37
CACTCAC	82
CACTCAG	43
CACTCAT	26
CACTCCC	1
CACTCCG	22
CACTGAA	5
CACTGAC	89
CACTGAG	2
CACTGAT	4
CACTGCC	44
CACTGCG	33
CACTGCT	1
CACTTAC	28
CACTTAG	83
CACTTAT	32
CACTTCC	3
CACTTCG	28
CACTTCT	2
CCAAAAA	64
CCAAAAC	2
CCAAAAG	14
CCAAACC	31
CCAAACT	5
CCAACAA	1206
CCAACAC	1
CCAACAT	76
CCAACCA	2
CCAACCC	187
CCAACCG	57
CCAACCT	1
CCAAGAA	420
CCAAGAC	37
CCAAGAG	10
CCAAGAT	10
CCAAGCA	21
CCAAGCC	3
CCAAGCG	21
CCAATAG	3
CCAATAT	96
CCAATCC	1
CCAATCG	79
CCAATCT	104
CCACAAT	27
CCACACA	20
CCACACC	174
CCACACT	2
CCACCAA	859
CCACCCA	136
CCACCCT	76
CCACGAA	68
CCACGAC	19
CCACGAG	1
CCACGCG	2
CCACTAA	84
CCACTAC	1
CCACTAG	15
CCACTAT	1
CCACTCC	1
CCACTCT	1
CCAGAAA	453
CCAGAAC	6
CCAGAAG	1
CCAGAAT	4
CCAGACC	76
CCAGACT	2
CCAGCAA	2
CCAGCAC	434
CCAGCAG	283
CCAGCAT	149
CCAGCCA	1
CCAGCCT	1
CCAGGAA	21
CCAGGCA	18
CCAGGCC	1
CCAGGCT	1
CCAGTAC	28
CCAGTAG	31
CCAGTAT	17
CCAGTCA	5
CCAGTCC	4
CCAGTCG	1
CCAGTCT	1487
CCATAAA	28
CCATAAC	3
CCATAAG	52
CCATAAT	1
CCATACA	1
CCATACC	38
CCATACT	1
CCATCAA	24
CCATCAC	2
CCATCAG	3
CCATCCA	1
CCATCCC	7
CCATCCT	13
CCATGAC	86
CCATGAG	89
CCATGCA	1
CCATGCC	661
CCATGCG	604
CCATGCT	5
CCATTAA	236
CCATTAC	26
CCATTAG	31
CCATTAT	1
CCATTCG	8
CCATTCT	8
CCCAAAC	100
CCCAAAG	60
CCCAACA	7
CCCAACT	2
CCCACAA	1
CCCACAG	9
CCCACCA	2
CCCACCC	1
CCCACCG	44
CCCACCT	33
CCCAGAA	286
CCCAGAC	59
CCCAGAG	102
CCCAGAT	5
CCCATAA	2
CCCATAC	48
CCCATAG	110
CCCATAT	1
CCCATCA	1
CCCCAAC	128
CCCCAAG	145
CCCCAAT	2
CCCCACA	1
CCCCACC	63
CCCCACG	2
CCCCCAC	1
CCCCCAG	15
CCCCCCA	2
CCCCCCC	1
CCCCGAA	1
CCCCGAG	100
CCCCGAT	83
CCCCGCA	26
CCCCGCC	143
CCCCGCG	45
CCCCTAA	155
CCCCTCA	4
CCCCTCC	2
CCCCTCG	64
CCCCTCT	13
CCCGAAT	16
CCCGACA	1
CCCGACC	38
CCCGACG	32
CCCGACT	389
CCCGCAC	22
CCCGCAT	16
CCCGCCA	255
CCCGCCC	223
CCCGCCG	1
CCCGCCT	1
CCCGGAA	2
CCCGGAC	48
CCCGGAG	107
CCCGGAT	143
CCCGGCA	4
CCCGGCC	1
CCCGGCT	29
CCCGTAA	2
CCCGTAC	123
CCCGTAG	33
CCCGTAT	28
CCCGTCC	94
CCCGTCG	49
CCCGTCT	14
CCCTACC	16
CCCTACG	11
CCCTCAC	1
CCCTCAG	2
CCCTCCG	1
CCCTCCT	1
CCCTGAA	2
CCCTGAC	438
CCCTGAG	4
CCCTGAT	170
CCCTGCA	1
CCCTGCG	64
CCCTGCT	177
CCCTTAA	1
CCCTTAG	28
CCCTTAT	4
CCCTTCC	11
CGAAAAA	408
CGAAAAC	1
CGAAAAT	193
CGAAACA	2
CGAAACC	3
CGAAACG	23
CGAAACT	2
CGAACAA	3
CGAACAC	1
CGAACCC	26
CGAACCG	2
CGAAGAA	4
CGAAGAC	1
CGAAGAG	4
CGAAGAT	468
CGAAGCA	2
CGAATAA	2
CGAATAC	1312
CGAATAG	4
CGAATAT	207
CGAATCC	120
CGAATCG	30
CGACAAC	2
CGACAAG	26
CGACAAT	6
CGACACA	74
CGACACG	31
CGACACT	7
CGACCAA	148
CGACCAT	1
CGACCCA	334
CGACCCC	2
CGACCCG	1
CGACCCT	246
CGACGAC	33
CGACGCA	74
CGACGCT	141
CGACTAA	225
CGACTAC	20
CGACTCA	4
CGACTCC	21
CGACTCG	5
CGACTCT	8
CGAGAAA	6
CGAGAAG	10
CGAGAAT	162
CGAGACA	10
CGAGACC	1
CGAGACG	16
CGAGACT	29
CGAGCAA	1
CGAGCAC	1
CGAGCAG	2
CGAGCAT	5
CGAGCCA	66
CGAGCCG	319
CGAGCCT	1
CGAGGAA	6
CGAGGAC	23
CGAGGAG	15
CGAGGAT	4
CGAGGCA	1
CGAGGCC	121
CGAGGCG	81
CGAGGCT	234
CGAGTAA	1
CGAGTAC	722
CGAGTAG	7
CGAGTAT	150
CGAGTCA	1
CGAGTCG	140
CGAGTCT	111
CGATAAA	207
CGATAAC	75
CGATACT	3
CGATCAA	274
CGATCAG	108
CGATCAT	1
CGATCCA	1
CGATCCC	1
CGATCCT	17
CGATGAA	155
CGATGAC	7
CGATGAG	71
CGATGAT	178
CGATGCA	66
CGATGCC	74
CGATGCG	304
CGATGCT	1
CGATTAA	4
CGATTAC	51
CGATTAG	4
CGATTAT	14
CGATTCA	71
CGATTCG	1
CGCAAAA	41
CGCAAAC	20
CGCAAAG	44
CGCAAAT	14
CGCAACA	48
CGCAACC	29
CGCAACG	1
CGCAACT	1
CGCACAA	3
CGCACAC	51
CGCACCC	1
CGCACCG	36
CGCAGAA	56
CGCAGAC	19
CGCAGAG	2
CGCAGAT	23
CGCAGCA	140
CGCAGCC	37
CGCAGCG	2
CGCAGCT	49
CGCATAA	2
CGCATAG	9
CGCATAT	51
CGCATCA	268
CGCATCG	57
CGCCAAA	21
CGCCAAC	1
CGCCAAT	157
CGCCACA	1
CGCCACC	113
CGCCACG	66
CGCCACT	116
CGCCCAA	9
CGCCCAC	14
CGCCCAG	227
CGCCCAT	11
CGCCCCA	114
CGCCCCC	1
CGCCGAA	71
CGCCGAC	48
CGCCGAG	1
CGCCGAT	1
CGCCGCA	13
CGCCGCT	7
CGCCTAA	3
CGCCTAG	10
CGCCTCA	1
CGCCTCC	13
CGCCTCT	39
CGCGAAA	103
CGCGAAC	175
CGCGAAT	4
CGCGACA	737
CGCGACC	64
CGCGACG	2
CGCGACT	25
CGCGCAA	2
CGCGCAG	34
CGCGCAT	2
CGCGCCA	1
CGCGCCC	52
CGCGCCT	25
CGCGGAA	1
CGCGGAC	4
CGCGGAG	9
CGCGGAT	346
CGCGGCC	61
CGCGGCG	2
CGCGGCT	169
CGCGTAA	480
CGCGTAG	137
CGCGTAT	6
CGCGTCA	14
CGCGTCC	15
CGCGTCG	2
CGCGTCT	33
CGCTAAA	247
CGCTAAG	2
CGCTCAG	2
CGCTCAT	17
CGCTCCA	41
CGCTCCC	61
CGCTCCG	248
CGCTCCT	3
CGCTGAA	8
CGCTGAC	5
CGCTGAG	1854
CGCTGAT	1
CGCTGCC	1
CGCTGCT	10
CGCTTAA	18
CGCTTAG	31
CGCTTAT	3
CGCTTCA	32
CGCTTCC	1
CGCTTCG	263
CGCTTCT	16
CTAAAAC	42
CTAAAAG	143
CTAAAAT	2
CTAAACA	20
CTAAACC	2
CTAAACG	55
CTAAACT	2
CTAACAA	8
CTAACAC	17
CTAACAG	147
CTAACCA	76
CTAACCC	5
CTAACCG	1
CTAACCT	43
CTAAGAA	60
CTAAGAG	305
CTAAGAT	15
CTAAGCA	122
CTAAGCG	1
CTAAGCT	1
CTAATAA	2
CTAATAC	68
CTAATAG	50
CTAATAT	43
CTAATCC	77
CTACAAA	35
CTACAAC	1
CTACAAG	25
CTACAAT	9
CTACACA	302
CTACACC	37
CTACACG	2
CTACACT	30
CTACCAA	3
CTACCAC	2
CTACCCA	30
CTACCCC	1
CTACCCG	1
CTACGAA	25
CTACGAC	4
CTACGAT	1
CTACGCA	1
CTACGCC	14
CTACGCG	112
CTACTAA	1
CTACTAG	130
CTACTAT	10
CTACTCC	4
CTACTCT	171
CTAGAAA	20
CTAGAAC	86
CTAGAAG	41
CTAGAAT	93
CTAGACA	88
CTAGACC	11
CTAGACG	48
CTAGACT	338
CTAGCAA	3
CTAGCAC	44
CTAGCAG	3
CTAGCCG	10
CTAGCCT	2
CTAGGAA	2
CTAGGAC	11
CTAGGCA	1
CTAGGCC	105
CTAGGCG	56
CTAGGCT	109
CTAGTAA	306
CTAGTAC	106
CTAGTAG	35
CTAGTAT	6
CTATAAA	1
CTATAAC	26
CTATAAG	51
CTATAAT	19
CTATACC	31
CTATACG	69
CTATACT	2
CTATCAC	1
CTATGAA	1
CTATGAT	75
CTATGCG	55
CTATGCT	94
CTATTAA	2
CTATTAC	24
CTATTAG	19
CTATTAT	1
CTATTCA	10
CTATTCG	32
CTATTCT	20
CTCAAAA	1
CTCAAAC	18
CTCAAAG	138
CTCAAAT	42
CTCAACG	7
CTCACAA	19
CTCACAC	8
CTCACAG	6
CTCACCC	82
CTCACCT	26
CTCAGAC	44
CTCAGAG	1
CTCAGCC	135
CTCAGCT	1
CTCATAG	2
CTCATCC	28
CTCATCG	1
CTCCAAA	24
CTCCACC	18
CTCCCAA	1
CTCCCAC	326
CTCCCAT	67
CTCCGAA	2
CTCCGAC	13
CTCCGAG	16
CTCCGAT	1
CTCCGCC	18
CTCCTAG	13
CTCCTCA	246
CTCCTCC	64
CTCCTCG	73
CTCCTCT	2
CTCGAAA	9
CTCGAAC	12
CTCGAAT	4
CTCGACA	5
CTCGACG	2
CTCGACT	388
CTCGCAG	123
CTCGCCA	1
CTCGGAA	110
CTCGGAG	92
CTCGGAT	2
CTCGGCG	16
CTCGTAA	17
CTCGTAC	26
CTCGTAG	48
CTCGTCA	9
CTCGTCC	92
CTCGTCG	18
CTCGTCT	1
CTCTAAA	1
CTCTAAT	98
CTCTACC	1
CTCTACT	192
CTCTCAG	14
CTCTCAT	145
CTCTGAA	2
CTCTGAC	15
CTCTGAG	313
CTCTGAT	45
CTCTGCG	10
CTCTGCT	1
CTCTTAA	84
CTCTTAC	64
CTCTTAG	1
CTCTTAT	226
CTCTTCA	3
CTCTTCG	1
CTCTTCT	139
GAAAAAA	1
GAAAAAC	23
GAAAAAG	9
GAAAAAT	1
GAAAACA	3
GAAAACC	11
GAAACAA	1
GAAACAG	2
GAAACAT	1
GAAACCA	25
GAAACCC	1527
GAAACCG	15
GAAACCT	1
GAAAGAA	39
GAAAGAC	114
GAAAGAG	76
GAAAGCA	1
GAAAGCG	29
GAAATAA	301
GAAATAC	1
GAAATAG	148
GAAATAT	40
GAAATCC	35
GAACAAA	4
GAACAAG	33
GAACAAT	2
GAACACA	1
GAACACC	62
GAACACG	115
GAACACT	9
GAACCAG	78
GAACCCA	17
GAACCCG	1
GAACCCT	1
GAACGAC	1
GAACGAG	1
GAACGCA	21
GAACGCG	1
GAACTAA	4
GAACTAC	136
GAACTAG	233
GAACTAT	188
GAACTCC	3
GAACTCG	17
GAACTCT	70
GAAGAAA	2
GAAGAAC	2
GAAGAAG	27
GAAGAAT	244
GAAGACA	7
GAAGACT	27
GAAGCAA	78
GAAGCAC	2
GAAGCAT	140
GAAGCCA	62
GAAGCCC	5
GAAGCCG	16
GAAGCCT	3
GAAGGAA	28
GAAGGAC	1
GAAGGAG	10
GAAGGAT	48
GAAGGCA	29
GAAGGCC	1
GAAGGCT	16
GAAGTAA	38
GAAGTAC	147
GAAGTAG	10
GAAGTAT	1653
GAAGTCA	56
GAAGTCG	1
GAAGTCT	5
GAATAAA	59
GAATAAC	5
GAATAAG	4
GAATAAT	136
GAATACA	89
GAATACC	15
GAATACG	99
GAATACT	1
GAATCAA	136
GAATCAG	1
GAATCAT	330
GAATCCA	1
GAATCCC	34
GAATGAA	130
GAATGAG	14
GAATGCA	49
GAATGCC	87
GAATGCG	109
GAATGCT	1
GAATTAA	112
GAATTAC	277
GAATTAG	75
GAATTAT	407
GAATTCA	285
GAATTCC	197
GAATTCG	69
GAATTCT	85
GACAAAA	53
GACAAAC	18
GACAAAG	12
GACAAAT	122
GACAACA	41
GACAACG	6
GACAACT	3
GACACAA	259
GACACAC	19
GACACAG	95
GACACAT	33
GACACCA	2
GACACCC	59
GACACCG	3
GACAGAA	8
GACAGAC	2
GACAGAG	70
GACAGAT	2
GACAGCA	2
GACAGCC	2
GACAGCG	567
GACATAC	42
GACATAG	1
GACATAT	3
GACATCA	2
GACCAAA	1
GACCAAC	1
GACCAAT	38
GACCACA	1
GACCACG	3
GACCACT	1
GACCCAA	105
GACCCAC	1
GACCCAG	2
GACCCCA	1
GACCCCC	1
GACCCCG	322
GACCCCT	62
GACCGAA	371
GACCGAC	1
GACCGAT	92
GACCGCA	126
GACCGCG	36
GACCGCT	11
GACCTAA	398
GACCTAT	14
GACCTCC	10
GACGAAA	148
GACGAAC	1
GACGAAG	99
GACGAAT	142
GACGACA	2
GACGACG	2
GACGACT	4
GACGCAA	101
GACGCAC	108
GACGCAG	110
GACGCAT	962
GACGCCA	2
GACGCCG	37
GACGCCT	1
GACGGAC	277
GACGGAT	282
GACGGCA	254
GACGGCG	56
GACGGCT	323
GACGTAA	1
GACGTAC	8
GACGTAG	62
GACGTAT	45
GACGTCC	32
GACGTCG	17
GACGTCT	2
GACTAAA	4
GACTAAC	1
GACTAAG	1
GACTAAT	16
GACTACA	3
GACTACC	19
GACTACG	381
GACTACT	1
GACTCAA	37
GACTCAC	58
GACTCAG	1
GACTCCA	2
GACTCCC	5
GACTCCG	3
GACTGAA	113
GACTGAC	1
GACTGAT	46
GACTGCA	13
GACTGCC	150
GACTGCG	195
GACTGCT	4
GACTTAA	634
GACTTAG	5
GACTTAT	238
GACTTCA	2
GACTTCC	18
GACTTCG	15
GACTTCT	36
GCAAAAC	1
GCAAAAT	1
GCAAACC	1
GCAACAA	18
GCAACAC	1
GCAACAG	2
GCAACAT	11
GCAACCA	1
GCAACCC	3
GCAACCG	116
GCAAGAA	1
GCAAGAC	2
GCAAGAT	67
GCAAGCA	67
GCAAGCG	1
GCAATAC	26
GCAATAT	89
GCAATCA	1
GCAATCC	132
GCAATCG	21
GCACAAA	256
GCACAAG	84
GCACAAT	92
GCACACA	42
GCACACC	37
GCACACT	1
GCACCAA	2
GCACCCA	3
GCACCCC	3
GCACCCG	1
GCACCCT	227
GCACGAA	43
GCACGAC	2
GCACGAT	57
GCACGCA	3
GCACGCC	204
GCACGCT	89
GCACTAC	787
GCACTAG	12
GCACTAT	145
GCACTCA	10
GCACTCC	3
GCACTCG	19
GCAGAAA	26
GCAGAAG	4
GCAGAAT	1
GCAGACA	252
GCAGACC	2
GCAGACG	16
GCAGACT	43
GCAGCAA	3
GCAGCAC	4
GCAGCAG	424
GCAGCAT	43
GCAGCCA	2
GCAGCCG	2
GCAGCCT	417
GCAGGAA	35
GCAGGAC	224
GCAGGAG	187
GCAGGAT	99
GCAGGCA	66
GCAGGCC	186
GCAGGCG	118
GCAGGCT	80
GCAGTAA	137
GCAGTAC	6
GCAGTAG	6
GCAGTAT	36
GCAGTCA	116
GCAGTCC	56
GCAGTCG	64
GCAGTCT	25
GCATAAA	1
GCATAAC	18
GCATAAG	99
GCATAAT	1
GCATACA	8
GCATACC	21
GCATACT	208
GCATCAA	19
GCATCAC	1
GCATCAG	345
GCATCAT	80
GCATCCA	234
GCATCCC	11
GCATCCT	2
GCATGAA	205
GCATGAC	2
GCATGAG	7
GCATGAT	1
GCATGCA	2
GCATGCC	329
GCATGCG	175
GCATGCT	211
GCATTAA	4
GCATTAC	115
GCATTAG	280
GCATTAT	21
GCATTCA	10
GCATTCC	84
GCATTCG	36
GCCAACA	1
GCCAACC	2
GCCAACT	197
GCCACAA	37
GCCACAC	55
GCCACAG	229
GCCACAT	19
GCCACCA	2
GCCAGAA	224
GCCAGAG	24
GCCAGCA	178
GCCAGCC	218
GCCAGCG	4
GCCAGCT	1
GCCATAA	8
GCCATAG	1
GCCATAT	8
GCCATCA	340
GCCATCC	41
GCCCAAA	2
GCCCAAC	2
GCCCAAG	119
GCCCAAT	2
GCCCACA	1
GCCCACG	24
GCCCACT	1
GCCCCAA	1
GCCCCAC	1
GCCCCCA	85
GCCCCCC	13
GCCCCCG	115
GCCCCCT	3
GCCCGAC	1
GCCCGAG	113
GCCCGAT	506
GCCCGCA	138
GCCCGCG	1
GCCCTAA	213
GCCCTAC	57
GCCCTAT	145
GCCCTCC	62
GCCCTCG	1
GCCGAAA	1
GCCGAAC	68
GCCGAAT	3
GCCGACA	4
GCCGACC	2
GCCGACG	290
GCCGACT	553
GCCGCAA	1
GCCGCAG	1
GCCGCAT	518
GCCGCCA	2
GCCGCCC	1
GCCGCCT	1
GCCGGAA	101
GCCGGAG	52
GCCGGAT	119
GCCGGCA	1
GCCGGCC	216
GCCGGCG	4
GCCGGCT	138
GCCGTAA	77
GCCGTAC	2
GCCGTAT	5
GCCGTCA	97
GCCGTCC	3
GCCGTCG	39
GCCGTCT	30
GCCTACG	2
GCCTACT	68
GCCTCAG	56
GCCTCCA	145
GCCTCCC	4
GCCTCCG	7
GCCTCCT	51
GCCTGAA	129
GCCTGAG	358
GCCTGCC	8
GCCTGCG	2
GCCTGCT	3
GCCTTAA	1
GCCTTAG	4
GCCTTAT	1
GCCTTCA	2
GCCTTCG	57
GCCTTCT	97
GGAAAAA	23
GGAAAAC	2
GGAAAAG	911
GGAAAAT	80
GGAAACA	20
GGAAACC	1
GGAAACG	61
GGAAACT	67
GGAACAA	60
GGAACAC	9
GGAACAT	57
GGAACCA	124
GGAACCC	16
GGAACCG	3
GGAAGAC	194
GGAAGAG	8
GGAAGCA	2
GGAAGCC	243
GGAAGCG	1
GGAATAA	3
GGAATAC	67
GGAATAG	6
GGAATAT	252
GGAATCA	4
GGAATCG	1
GGAATCT	1
GGACAAA	4
GGACAAC	356
GGACAAG	39
GGACAAT	15
GGACACA	42
GGACACC	47
GGACACG	105
GGACACT	25
GGACCAA	39
GGACCAC	50
GGACCAG	415
GGACCAT	104
GGACCCA	4
GGACCCC	12
GGACCCG	24
GGACCCT	1
GGACGAC	89
GGACGAG	178
GGACGAT	365
GGACGCA	3
GGACGCC	124
GGACGCG	1
GGACGCT	115
GGACTAA	2
GGACTAC	1
GGACTAG	25
GGACTAT	56
GGACTCA	80
GGACTCT	104
GGAGAAA	62
GGAGAAG	36
GGAGAAT	92
GGAGACA	1
GGAGACC	27
GGAGCAA	43
GGAGCAC	1
GGAGCAG	4
GGAGCAT	413
GGAGCCA	3
GGAGCCC	3
GGAGCCG	17
GGAGGAA	438
GGAGGAC	1
GGAGGAG	116
GGAGGAT	93
GGAGGCA	1
GGAGGCC	152
GGAGGCG	101
GGAGGCT	430
GGAGTAA	103
GGAGTAC	93
GGAGTAG	283
GGAGTAT	9
GGAGTCA	2
GGAGTCC	5
GGAGTCG	191
GGAGTCT	11
GGATAAA	54
GGATAAC	15
GGATAAG	170
GGATAAT	2
GGATACA	16
GGATACC	1
GGATACG	222
GGATACT	2
GGATCAA	50
GGATCAC	237
GGATCAG	141
GGATCAT	1
GGATCCC	100
GGATCCG	1
GGATCCT	2
GGATGAA	109
GGATGAC	33
GGATGAG	73
GGATGCA	42
GGATGCC	4
GGATGCG	112
GGATGCT	36
GGATTAA	3
GGATTAC	1
GGATTAG	8
GGATTAT	415
GGATTCA	202
GGATTCC	1
GGATTCG	229
GGATTCT	32
GGCAAAA	60
GGCAAAC	364
GGCAAAG	2
GGCAAAT	5
GGCAACA	45
GGCAACC	12
GGCAACG	96
GGCACAA	1
GGCACAC	32
GGCACAG	78
GGCACAT	31
GGCACCA	66
GGCACCC	15
GGCACCG	246
GGCACCT	1
GGCAGAA	171
GGCAGAC	2
GGCAGAG	377
GGCAGAT	1
GGCAGCA	1
GGCAGCC	93
GGCAGCG	422
GGCAGCT	2
GGCATAA	81
GGCATAC	5
GGCATAG	35
GGCATAT	218
GGCATCA	11
GGCATCC	30
GGCATCT	21
GGCCAAA	191
GGCCAAC	174
GGCCAAT	216
GGCCACA	12
GGCCACC	2
GGCCACG	115
[truncated: 1,062 more rows]

## Sheet: S5B Fig
	SFigure 5b: Number of unique clones
		Blood number of unique clones
		969.504
		1056.09
		1340.63
		954.04

[truncated: 4 more sheets: S5C Fig, S5D Fig, S5E Fig, S5F Fig]
